# Supplementary material for: Structural Speciation of Hybrid Ti(IV)-Chrysin Systems—Biological Profiling and Antibacterial, Anti-Inflammatory, and Tissue-Specific Anticancer Activity
Source: Molecules. 2025 Sep 9;30(18):3667. doi: 10.3390/molecules30183667 (PMC12472876; doi:10.3390/molecules30183667)
Supplement: Supplementary file 1 [file molecules-30-03667-s001.zip]

Archive with 1 entries (1 files):
- molecules-3799185-supplementary.pdf
